# Supplementary material for: Development of an HPLC-based guanosine monophosphate kinase assay and application to Plasmodium vivax guanylate kinase
Source: Anal Biochem. 2019 Jun 15;575:63–9. doi: 10.1016/j.ab.2019.03.022 (PMC6494078; doi:10.1016/j.ab.2019.03.022)
Supplement: Multimedia component 1 [file mmc1.xml]

<?xml version="1.0" encoding="UTF-8" standalone="no"?><data:data><datasets><author>r.quinn@griffith.edu.au</author><type>0</type><dataset><value>1</value><reason>No data was used for the research described in the article</reason><comments/></dataset></datasets></data:data>
